# Supplementary material for: Pliocene-Quaternary crustal melting in central and northern Tibet and insights into crustal flow
Source: Nat Commun. 2016 Jun 16;7:11888. doi: 10.1038/ncomms11888 (PMC4912662; doi:10.1038/ncomms11888)
Supplement: Supplementary Data 1 — Geochemical and Geochronological data for Pliocene-Quaternary felsic volcanic rocks in central and northern Tibetan Plateau. [file ncomms11888-s2.xls]

## Sheet: Sheet1
Supplementary Dateset 1 Geochemical and Geochronological data for Pliocene-Quaternary felsic volcanic rocks in central and northern Tibetan Plateau
Sample	5123-2	5124-1	5124-2	5126-1	5127-3	5133-1	5125-1	5127-1	11WL59-2	11WL59-3	11WL59-4	11WL61-3	11WL61-4	11WL60-3	D5160-GS1	D7535C1	MB1-1	MB1-4	MB2	MB4	C1601-1	C1603-1h	2303	2303a	2011	1P2JD7-1	1P2JD7-1a	2509	2059a	2511-1	A117	MV1B	UM1B	MV2	UM3V	UMVU	UMOP	OID	BKSP	UBTG	KSPO	169		10-1	43-1	46-2	40	7	2
Location	Dongyue lake	Dongyue lake	Dongyue lake	Dongyue lake	Dongyue lake	Dongyue lake	Dongyue lake	Dongyue lake	Wulanwula	Wulanwula	Wulanwula	Wulanwula	Wulanwula	Wulanwula	Henglianghu	Henglianghu	Chibuzhangcuo	Chibuzhangcuo	Chibuzhangcuo	Chibuzhangcuo	Chibuzhangcuo	Chibuzhangcuo	Hudongliang	Hudongliang	Hudongliang	Hudongliang	Hudongliang	Bukendaban	Bukendaban	Bukendaban	Weixueshan	Ulugh Muztagh	Ulugh Muztagh	Ulugh Muztagh	Ulugh Muztagh	Ulugh Muztagh	Ulugh Muztagh	Ulugh Muztagh	Ulugh Muztagh	Ulugh Muztagh	Ulugh Muztagh	Baimaoshan	Baimaoshan	Jindingshan	Jindingshan	Jindingshan	Jindingshan	Jindingshan	Jindingshan
Block	Qiangtang	Qiangtang	Qiangtang	Qiangtang	Qiangtang	Qiangtang	Qiangtang	Qiangtang	Qiangtang	Qiangtang	Qiangtang	Qiangtang	Qiangtang	Qiangtang	Qiangtang	Qiangtang	Qiangtang	Qiangtang	Qiangtang	Qiangtang	Qiangtang	Qiangtang	Songpan-Ganzi-Kunlun	Songpan-Ganzi-Kunlun	Songpan-Ganzi-Kunlun	Songpan-Ganzi-Kunlun	Songpan-Ganzi-Kunlun	Songpan-Ganzi-Kunlun	Songpan-Ganzi-Kunlun	Songpan-Ganzi-Kunlun	Songpan-Ganzi-Kunlun	Songpan-Ganzi-Kunlun	Songpan-Ganzi-Kunlun	Songpan-Ganzi-Kunlun	Songpan-Ganzi-Kunlun	Songpan-Ganzi-Kunlun	Songpan-Ganzi-Kunlun	Songpan-Ganzi-Kunlun	Songpan-Ganzi-Kunlun	Songpan-Ganzi-Kunlun	Songpan-Ganzi-Kunlun	Songpan-Ganzi-Kunlun	Songpan-Ganzi-Kunlun	Songpan-Ganzi-Kunlun	Songpan-Ganzi-Kunlun	Songpan-Ganzi-Kunlun	Songpan-Ganzi-Kunlun	Songpan-Ganzi-Kunlun	Songpan-Ganzi-Kunlun
rocks	dacite	dacite	dacite	dacite	dacite	dacite	dacite	dacite	trachyandesite	trachyandesite	trachyandesite	trachyandesite	trachyandesite	trachyandesite	adakitic rhyolite	adakitic rhyolite	trachyandesite	trachyandesite	trachyandesite	trachyandesite	dacite	dacite	rhyolite	rhyolite	rhyolite	rhyolite	rhyolite	rhyolite	rhyolite	rhyolite	rhyolite	rhyolite	rhyolite	rhyolite	rhyolite	rhyolite	rhyolite	rhyolite	rhyolite	rhyolite	rhyolite	rhyolite	rhyolite	trachyandesite	trachyandesite	trachyandesite	trachyandesite	trachyandesite	trachyandesite
Age (Ma)						2.27± 0.15			3.83 ± 0.15					3.83 ± 0.15	2.5	3.2	4.6±1.4	4.6±1.4	4.6±1.4	4.6±1.4	4.7±1.4	4.7±1.4				3.11±0.09		1.56±0.02			< 1 Ma ?	4.0±0.1		4.0±0.1								3.65±0.31		0.45±0.06	1.08±0.07				1.93±0.10
Age analyzing methods						Cameca IMS-1280 zircon U-Pb			Cameca IMS-1280 zircon U-Pb					Cameca IMS-1280 zircon U-Pb	whole rock 40Ar-39Ar	whole rock 40Ar-39Ar	whole rock K-Ar	whole rock K-Ar	whole rock K-Ar	whole rock K-Ar	whole rock K-Ar	whole rock K-Ar				Cameca IMS-1280 zircon U-Pb		Cameca IMS-1280 zircon U-Pb			estimated	Sanidine 40Ar-39Ar		Sanidine 40Ar-39Ar								muscovite K-Ar		whole rock K-Ar	whole rock K-Ar				whole rock K-Ar
Latitude	34º25.532'	34º25.203'	34º25.203'	34º23.985'	34º23.393'	34º23.275'	34º24.570'	34º23.393'	34°32'21.1''	34°32'21.1''	34°32'21.1''	34°32'17''	34°32'17''	34°32'17''	34º50.354'	34º50.354'	33º39.292'	33º39.292'	33º39.292'	33º39.292'	33º39.292'	33º39.292'	35°45'12"	35°45'04"	35°50'54"	35°47'26"N	35°47'26"N	35°58'09"	35°58'09"	35°57'57"	36º13.347'	36º27.739'	36º27.739'	36º27.739'	36º27.739'	36º27.739'	36º27.739'	36º27.739'	36º27.739'	36º27.739'	36º27.739'	36º13.300'	36º13.300'	36º41.350'	36º40.629'	36º38.855'	36º41.315'	36º41.544'	36º42.585'
Longitude	89º07.661'	89º11.481'	89º11.481'	89º14.676'	89º15.409'	89º16.821'	89º12.716'	89º15.409'	90°33'19.2''	90°33'19.2''	90°33'19.2''	90°33'16''	90°33'16''	90°33'18''	88º55.043'	88º55.043'	90º18.454'	90º18.454'	90º18.454'	90º18.454'	90º18.454'	90º18.454'	90°39'47"	90°39'23"	90°29'4"	90°25'39"E	90°25'39"E	90°48'06"	90°48'06"	90°47'15"	90º09.157'	87º28.519'	87º28.519'	87º28.519'	87º28.519'	87º28.519'	87º28.519'	87º28.519'	87º28.519'	87º28.519'	87º28.519'	86º23.894'	86º23.894'	86º04.420'	86º04.788'	86º04.887'	86º02.336'	86º05.936'	86º02.78'
Major element (wt.%)
SiO2	65.0445	65.3895	65.537	65.6352	65.7348	65.6722	66.049	66.254	62.9834	63.0719	63.0241	63.26	63.0002	63.1003	67.14	68.05	63.56	63.44	63.58	63.16	65.73	65.2	71.4	70.6711	75.5	72.64	72.4321	73.13	71.8562	69.24	70.14	71.02	72.08	73.42	71.72	72.92	72.05	74.43	72.62	74.67	74.84	75.34	71.86	60.62	60.82	60.17	60.54	57.88	60.56
TiO2	1.15371	1.0882	1.14308	1.10817	1.0951	1.13507	1.151	1.147	1.93351	1.9452	1.94084	1.95018	1.93723	1.94071	1.24	1.25	1.45	1.44	1.46	1.5	1.18	1.3	0.39	0.37128	0.11	0.12	0.107837	0.23	0.21681	0.43	0.12	0.25	0.21	0.22	0.24	0.24	0.23	0.17	0.19	0.2	0.15	0.02	0.06	1.95	1.82	2.06	2	2.13	2.03
Al2O3	14.5686	14.347	14.576	14.4358	14.4314	14.8082	14.522	14.437	14.7312	14.7999	14.7403	14.8564	14.8129	14.8052	14.97	15.16	14.4	14.36	14.39	14.52	14.35	14.25	14.79	15.0779	13.82	15.88	16.5006	14.49	14.4787	15.1	15.25	15.08	14.24	14.65	14.9	14.83	14.37	14.14	14.36	14.12	14.13	12.59	15.47	14.46	14.46	14.77	14.46	14.6	14.77
Fe2O3	4.71054	4.43768	4.66807	4.52857	4.42535	4.59273	5.13	5.038	5.97829	5.85	5.76185	5.74285	5.67304	5.61052	4.71	4.67	2.49	2.6	1.87	2.54	2.91	2.8	1.37	1.90112	0.3	1.09	1.33652	1.49	2.79576	1.82	1.77	1.37	1.3	1.32	1.26	1.13	1.15	0.87	1.5	0.99	1.03	0.68	0.29	1.32	2.68	2.18	0.99	5.49	1.21
FeO																	3.3	3.22	4.18	3.31	2.08	2.34	0.75		1.2	0.4	0	0.3		1.25												1.75	1.23	5.32	3.65	4.63	5.63	2.02	5.37
MnO	0.0578819	0.0556798	0.0570067	0.0834316	0.0472282	0.057247	0.061	0.061	0.0581195	0.0593873	0.0646598	0.0563456	0.0613179	0.0583047	0.05	0.05	0.07	0.07	0.09	0.08	0.06	0.07	0.02	0.026	0.03	0.09	0.0784268	0.02	0.03366	0.04	0.03											0.04	0.1	0.1	0.1	0.1	0.1	0.1	0.1
MgO	1.10903	0.976456	1.07007	1.00646	0.974886	1.03771	0.997	1.014	1.37304	1.46509	1.57983	1.4125	1.45958	1.50858	0.94	0.87	1.39	1.3	1.43	1.34	0.83	1.11	0.48	0.51064	0.24	0.25	0.0245084	0.26	0.2376	0.57	0.27	0.19	0.15	0.1	0.12	0.14	0.08	0.15	0.03	0.1	0.16	0.18	0.21	2.2	1.95	2.1	2.02	2.06	1.99
CaO	3.17075	2.88069	3.15011	3.05458	3.08164	3.0262	2.405	2.364	3.87532	3.76641	3.85769	3.77724	3.84328	3.9314	2.04	1.99	3.66	3.74	3.53	3.78	2.85	3.07	1.01	1.12112	0.42	0.36	0.357005	0.67	0.67518	1.02	2.68	0.83	0.98	0.76	0.8	0.88	0.32	0.52	0.65	0.63	0.42	0.6	0.39	4.96	5.29	5.12	4.86	6.32	4.98
Na2O	3.65245	3.21673	3.40762	3.74363	3.41126	3.31046	3.168	3.181	3.46896	3.50552	3.49891	3.51067	3.51569	3.50974	3.36	3.38	3.6	3.43	3.65	3.54	3.36	3.32	3.15	3.28328	3.13	4.17	4.055	3.21	3.2571	3.04	2.71	2.58	3.03	2.81	2.71	2.75	0.86	5.01	2	3.2	4.76	3.55	4.63	2.92	3.03	3.05	2.99	3.09	3.12
K2O	4.7808	5.10254	4.88907	4.9886	5.12871	5.15914	5.139	5.259	4.51983	4.61971	4.58459	4.6266	4.64873	4.63002	5.08	5.08	4.42	4.48	4.52	4.55	4.82	4.64	5.23	5.41944	4.13	3.95	4.137	5.08	5.03118	5.47	3.04	4.9	4.9	4.92	4.86	4.95	8.96	4.63	5.27	4.55	2.55	4.47	3.77	4.01	4.12	4.05	4.16	3.7	4.15
P2O5	0.37378	0.333102	0.398064	0.398509	0.379794	0.404677	0.022	0.025	0.635163	0.601166	0.649726	0.57076	0.568489	0.63094	0.02	0.02	0.62	0.63	0.58	0.57	0.5	0.55	0.25	0.25792	0.16	0.39	0.349653	0.32	0.28017	0.32	0.06	0.28		0.29	0.28	0.29	0.3	0.34	0.23	0.21	0.27	0.03	0.89	0.85	1.02	0.88	0.89	1.04	0.88
L.O.I	0.82979	1.65021	0.550418	0.464441	0.741387	0.394551	1.38975	1.432	0.402779	0.28412	0.266193	0.215213	0.450358	0.253807	0.36	0							1.06	1.53937	0.76	0.46	0.620957	0.84	1.02003	1.5	3.73	2.07	1.63	1.14	1.78	1.28	0.54	1.41	2.53	0.62	2.6	0.78	1.33	0.37	0.06	0.02	0.39	0.85	0.01
H2O+																	0.49	0.48	0.3	0.54	0.67	0.55	0.07		0.07	0.25		0.05		0.05
CO2																	0.06	0.19	0.34	0.31	0.43	0.13	0.94		0.78	0.27		0.64		1.48
Total	99.4518	99.4778	99.4466	99.4474	99.4516	99.5982	100.034	100.212	99.9596	99.9685	99.9687	99.9788	99.9708	99.9796	99.91	100.52	98.96	98.71	99.28	98.89	98.67	98.65	99.9	100.179	99.8	99.8	99.9996	100.04	99.8824	99.8	99.8	98.57	98.52	99.63	98.67	99.41	98.86	101.67	99.38	99.29	100.91	100.03	100.23	99.08	99	99.13	99.03	99.28	99.17
Trace element (ppm)
Sc	6.161	4.685	5.873	5.64	4.918	5.61	6.164	5.674	7.854	7.721	8.186	7.875	7.779	8.032	5.03	16.3							3.99524	3.68	1.96601	2.534	2.649	3.9238	2.507	3.24495														8.9	8.2	9.3	8.5	7.3	7.5
V	56.7	50.72	52.95	52.41	49.4	51.11	48.54	48.77	74.52	73.95	76.51	77.01	75.64	74.96	74	87.4							20.359	21.42	1.97386	1.95477	3.535	5.85177	5.607	13.9611														121	123	139	139	156	139
Cr	8.612	5.288	7.571	5.335	7.042	6.748	8.62	9.967	63.02	64.91	83.65	68.07	86.14	63.03	45.9	23.3	17	15	14	12	10	4	23.3859	15.12		12.1821	0.177	16.792	8.705	7.76333												18	12	51.2	35.4	41.1	43.5	72.2	26.5
Co	63.39	42.37	27.94	37.44	29.55	20.28	6.077	5.68	8.924	8.654	9.792	9.108	8.72	8.584	5.34	10.2							3.12212	3.606	0.852394	1.06848	1.237	1.60801	2.349	3.40014														12.8	11.3	13.2	12.6	18.7	14.5
Ni	5.191	3.614	4.829	4.618	3.47	3.553	4.955	4.724	11.24	11.05	12.65	12.72	11.46	10.65	8.38	10.9							31.5288	10.25			0.078	0.806182	3.492	53.04												10.6	9.6	16.9	14.3	13.6	12.1	22.2	14.2
Cu	16.57	9.512	11.33	17.46	10.53	10.72	13.02	12.59	20.75	15.03	17.71	15.23	17.23	16.31									10.1625	11.38		3.28538	8.517	8.36711	19.29															26	17.7	18.3	18.3	56.2	18.1
Zn	97.38	100.1	95.16	111.4	97.13	103.6	73.56	84.58	122.4	120.2	144.9	124.7	123.8	124									79.6187	78.21		88.7586	85.96	84.7362	76.33															139	147	140	146	152	143
Ga	23.8	23.65	23.79	24.68	24.28	24.17	23.54	23.94	26.79	26.03	27.22	26.2	26.72	26.68	23.3	22.3							27.1495	26.43	24.4352	35.2529	31.94	28.1905	26.13	25.8203												20	38.5	29.4	29.5	26	27.4	25.8	29.9
Ge	1.819	1.743	1.834	1.941	1.876	1.902	1.707	1.631	1.591	1.673	1.772	1.543	1.585	1.65									5.42768		16.0454	78.1728		12.6146		9.44213
Rb	225.7	250.1	242.4	274.7	240	251.7	242.9	250.3	171.9	169.8	179	173.3	173.2	173.9	210	179	194	199	205	192	251	238	424.707	417.7	453.784	923.316	810.1	585.954	544.5	475.841		458	448	479	468	510	838	555	453	463	370	326	1283	159	136	166	170	152	174
Sr	497.5	439.4	528.2	506.4	445.1	494.8	473.8	442.3	639	632.5	655.7	648.4	643.3	658	420	586	550	560	550	620	400	520	90.9351	113	30.7847	6.75285	9.294	28.6637	42.68	71.5312		53.5	54.7	51	56.5	54.1	56.8	64.3	49.4	55.3	54	15	10	821	856	882	890	975	874
Y	22.43	22.78	23.86	23.77	23.48	22.87	18.2	18.88	24.26	22.14	25.21	22	22.38	23.62	7.05	8.784	23.6	22.2	23	20.9	25.2	25.8	6.0675	6.747	5.49802	4.01829	4.792	7.00593	6.828	9.84173		25	25	26	27	27	44	26	24	26	7	34.82	1.32	20.64	22.49	23.63	23.02	21.98	22.7
Zr	669.9	640.6	605.2	647.5	747.7	597.6	537.8	566.8	635.8	609.5	646.6	635	637.7	633.7	692	599	490	524	516	524	363	424	152.308	165.2	48.2229	57.7993	52.93	84.1037	101.2	170.368		78	87	81	83	86	77	37	67	67	43	50	29	532	570	583	562	582	544
Nb	24.6	22.42	24.13	22.79	22.63	23.09	23.44	23.34	37.4	36.85	38.09	37.96	37.55	38.09	35.4	49.3	39.4	43.4	44.9	42.9	38.8	35.3	14.2968	12.45	20.4266	47.9886	41.4	26.959	24.73	20.8901												24.5	54.7	42.6	39.4	46.1	44	45.9	47
Cs	2.619	3.35	2.858	3.812	2.355	2.914	3.067	3.264	3.873	3.724	4.458	2.991	3.029	3.779									15.2751	15.19	111.461	244.051	188.1	28.9061	26.64	35.5672												37	572	8	11	8	9	7	5
Ba	1848.8	1956.8	2004.8	2079.9	2019.9	2052.2	1847.4	1842	1810	1788	1814	1834	1841	1845	2226	1978	1390	1370	1340	1450	940	1280	244.802	302.9	69.703	32.6145	27.64	72.7712	97.95	225.288		185	205	172	169	210	460	1200	200	200	103	50	40	1610	1720	1710	1760	1740	1790
La	152.8	182.5	182.3	198.5	182.6	199.1	144.5	150.7	150	137.9	147.8	131.2	136.2	144	82.3	74.3925	156	136	144	138	122	142	42.2028	48.49	11.53	10.0355	11.48	27.6123	31.9	79.7846		22.1	21.9	22.5	24	22.8	19.6	6.96	20.2	18.4	14.1	16.56	4.4	154.3	162.3	179.1	178.8	169.4	172.1
Ce	295.3	343.7	328.4	365.2	342.9	354	262.3	271.2	292.6	266.7	291.5	252.8	263	277.8	118	119.1	224	213	216	203	191	206	96.7049	102.5	24.0732	22.448	24.27	63.976	68.65	176.85		48	49	55	52	50	48	16.7	43	42	34.9	39.8	9.73	300.6	336.2	349.4	358.5	331.9	358.3
Pr	30.93	35.52	34.28	37.81	35.15	37.06	27.33	29.62	31.38	28.77	31.02	27.32	28.36	30.13	11.1	12.05	22.3	21.3	23	21.4	20.6	20.8	10.3221	12.31	2.79871	2.41889	2.814	6.85862	8.239	19.6591												4.9	1.09	30.63	33.89	35.09	35.63	33.77	34.81
Nd	98.41	112.6	109.5	117.1	111.4	117	85.86	94.48	102.3	94.07	103.3	89.09	92.84	99.02	34.66	38.04	86.7	85.2	91.5	84.5	81.1	82.6	38.3267	43.31	9.87444	8.31927	10.05	25.4468	28.89	71.2148		192	19	22	24	20	20	6.3	20	16	14.1	19.32	3.61	106.2	119.3	124.3	126.7	122.3	124
Sm	13.33	14.97	14.39	15.47	14.76	15.19	11.55	12.5	14.66	13.79	15.32	13.17	13.54	14.43	4.51	5.306	12.7	12.3	13	12	11.9	12.5	6.32181	7.086	2.08297	1.6642	2.007	4.64827	5.099	11.6059		4.5	4.1	4.4	4.1	4.03	4.2	1.45	3.64	3.26	2.68	6.75	0.73	14.86	16.55	17.36	17.33	17.02	17.25
Eu	1.953	1.924	2.04	2.007	1.888	2.032	1.851	1.904	2.914	2.929	2.997	2.94	2.891	2.961	2.11	2.677	2.39	2.34	2.43	2.35	1.94	2.17	0.542853	0.543	0.143139	0.0530563	0.042	0.176498	0.202	0.446272		0.306	0.293	0.263	0.29	0.298	0.249	0.127	0.248	0.26	0.068	0.09	0.03	3.16	3.38	3.35	3.44	3.52	3.47
Gd	8.41	9.13	9.223	9.408	8.873	9.213	5.821	6.264	10.97	10.21	11.56	9.782	9.959	10.73	2.92	3.153	8.44	8.48	8.91	8.05	8.45	8.74	4.91985	4.24	1.26741	1.23278	1.511	3.44675	3.254	5.85848												7.71	0.41	9.29	10.56	11.07	10.72	10.77	10.89
Tb	1.026	1.092	1.074	1.141	1.077	1.108	0.834	0.904	1.289	1.2	1.321	1.187	1.187	1.265	0.416	0.468	1.16	1.28	1.31	1.12	1.31	1.37	0.600314	0.408	0.209167	0.207389	0.226	0.490709	0.37	0.77179		0.3	0.32	0.33	0.3	0.37	0.37	0.16	0.26	0.29	0.19	1.37	0.06	1.11	1.21	1.32	1.29	1.25	1.26
Dy	4.583	4.773	4.777	5.001	4.799	4.98	3.856	4.096	5.554	5.168	5.684	5.181	5.118	5.382	1.99	2.372	6.3	6.07	6.5	5.97	7.04	6.87	2.45063	1.598	0.851869	1.01238	1.044	2.0345	1.509	3.01401												6.93	0.25	5.24	5.44	6.09	5.75	5.75	5.85
Ho	0.794	0.822	0.837	0.873	0.814	0.841	0.639	0.681	0.832	0.774	0.825	0.776	0.763	0.823	0.325	0.424	1.09	1.08	1.11	1.03	1.21	1.2	0.355496	0.225	0.156611	0.18008	0.155	0.293467	0.211	0.372641												1.04	0.05	0.86	0.92	0.99	0.96	0.92	0.95
Er	2.026	2.135	2.203	2.203	2.074	2.157	1.557	1.693	1.995	1.808	2.007	1.926	1.89	1.971	0.821	1.142	2.78	2.65	2.75	2.48	3.16	3.03	0.81325	0.56	0.413685	0.383632	0.347	0.669098	0.495	0.865875												2.47	0.11	1.94	2.01	2.24	2.1	2.08	2.18
Tm	0.243	0.247	0.255	0.262	0.249	0.254	0.217	0.22	0.271	0.244	0.254	0.238	0.25	0.249	0.121	0.174	0.41	0.38	0.37	0.32	0.42	0.39	0.0868101	0.084	0.0551041	0.0470529	0.057	0.0751635	0.072	0.104169												0.333	0.016	0.25	0.26	0.3	0.29	0.27	0.29
Yb	1.559	1.53	1.603	1.632	1.564	1.514	1.288	1.372	1.589	1.43	1.512	1.474	1.385	1.48	0.696	1.057	2.05	2.01	2.09	1.81	2.51	2.38	0.588239	0.581	0.391072	0.323823	0.347	0.506052	0.463	0.622545		0.49	0.5	0.48	0.53	0.5	0.35	0.43	0.44	0.43	0.37	1.76	0.12	1.32	1.4	1.45	1.43	1.31	1.4
Lu	0.221	0.207	0.227	0.229	0.212	0.204	0.196	0.197	0.219	0.197	0.213	0.203	0.208	0.207	0.107	0.153	0.28	0.29	0.31	0.25	0.33	0.33	0.0873417	0.089	0.0575049	0.0462162	0.052	0.0663766	0.066	0.0885577		0.11	0.11		0.101	0.102		0.06	0.075	0.058	0.05	0.2	0.021	0.19	0.2	0.21	0.2	0.19	0.2
Hf	14.52	14.04	13.02	13.97	15.85	12.86	12.92	13.96	13.16	13.07	12.93	13.72	13.47	13.07	16	13.6	13	15.4	14.6	15.3	10.4	11.3	4.32144	4.569	1.9155	1.93045	2.014	2.47807	3	5.64231												3.3	2.4	14.3	15.6	16	15.3	15.6	14.4
Ta	1.329	1.145	1.257	1.137	1.111	1.125	1.074	1.081	1.911	1.931	1.925	1.957	1.943	1.952	1.62	2.59	2.52	2.17	2.45	2.7	2.12	2.32	1.89035	1.414	5.5284	19.9576	13.59	5.63908	4.047	2.04458												3.4	20.6	2.2	2	3.1	2.7	2.9	3.1
Pb	43.14	51.42	43.98	152.1	34.47	46.78	27.82	61.19	28.21	23.76	27.77	29.08	26.46	30.49									35.2285	33.45	17.5915	12.1616	12.89	28.347	28.01	36.2349														35	24.7	46.7	43.5	41.4	31.8
Th	5.412	5.806	5.659	6.143	5.724	5.815	5.523	6.222	34.01	33.16	36.39	33.92	33.56	34.28	30.8	27.6	32.5	32.8	30.5	29.8	49.8	40.1	48.9328	47.15	12.9601	12.0348	12.92	34.5987	35.41	103.492												17.5	7.3	40.5	43.4	43.6	42.8	30.5	39.1
U	51.64	57.62	55.4	56.81	56.05	56.61	51.47	57.53	4.151	3.875	4.278	3.989	3.989	3.972	5.58	6.13							8.54387	9.363	9.17681	14.5291	14.16	10.6153	10.98	23.7046												6.5	12.1	6.34	5.97	5.96	6.05	6.12	6.37
Some parameters
Zircon saturation termperature (ºC)12	959.015	958.408	950.025	953.984	973.381	950.95	945.894	951.237	946.199	942.208	947.73	947.447	946.192	944.769	982.658	967.9	917.182	924.522	923.129	923.199	896.295	910.733	834.14	839.557	743.01	756.582	750.849	783.465	798.619	843.837		781.36	784.463	783.696	786.158	788.532	776	708.552	770.856	766.594	730.774	735.915	699.336	916.391	918.611	924.619	921.665	905.988	917.925
Mg#a)	31.8019	30.3534	31.2256	30.5649	30.3782	30.9165	27.7945	28.5024	31.2667	33.157	35.1943	32.7576	33.757	34.7501	28.3304	26.9533	30.8999	29.4181	30.3029	29.9158	23.9466	28.9337	30.1427	34.726	22.5428	24.3971	3.50473	22.0233	14.4076	26.0261	23	21.5496	18.6024	13.0473	15.8698	19.704	12.1099	25.4562	3.81038	16.6713	23.5284	11.9599	20.0684	37.6013	36.4441	36.2195	35.575	34.5349	35.4511
ACNKa)	0.859579	0.893753	0.876733	0.843599	0.860742	0.8957	0.958738	0.948323	0.834858	0.840171	0.831263	0.841676	0.832034	0.825563	1.01592	1.03288	0.829436	0.830446	0.831056	0.823999	0.901007	0.886967	1.16645	1.13318	1.33099	1.34688	1.39859	1.20773	1.20338	1.18185		1.3638	1.17975	1.29301	1.33353	1.29158	1.22871	0.99584	1.4111	1.24572	1.24444	1.06972	1.24691	0.796153	0.758563	0.789401	0.79198	0.709456	0.790717
Sr/Y	22.1801	19.2888	22.1375	21.3042	18.9566	21.6353	26.033	23.4269	26.3397	28.5682	26.0095	29.4727	28.7444	27.8577	59.5745	66.7122	23.3051	25.2252	23.913	29.6651	15.873	20.155	14.9872	16.7482	5.59924	1.68053	1.93948	4.09135	6.25073	7.26815		2.14	2.188	1.96154	2.09259	2.0037	1.29091	2.47308	2.05833	2.12692	7.71429	0.430787	7.57576	39.7771	38.0614	37.3254	38.662	44.3585	38.5022
La/Yb	98.0115	119.281	113.724	121.63	116.752	131.506	112.189	109.84	94.399	96.4336	97.7513	89.0095	98.3394	97.2973	118.247	70.3808	76.0976	67.6617	68.8995	76.2431	48.6056	59.6639	71.7444	83.4596	29.4832	30.9908	33.0836	54.5642	68.8985	128.159		45.102	43.8	46.875	45.283	45.6	56	16.186	45.9091	42.7907	38.1081	9.40909	36.6667	116.894	115.929	123.517	125.035	129.313	122.929
Eu/Eu*a)	0.563987	0.503198	0.541431	0.508667	0.504433	0.525199	0.690234	0.657909	0.702585	0.754752	0.688586	0.791991	0.761221	0.727588	1.7778	2.00116	0.705837	0.70056	0.69036	0.73107	0.591534	0.634788	0.297622	0.302898	0.269362	0.113259	0.0737434	0.134825	0.151628	0.16548												0.0381455	0.167667	0.822337	0.781746	0.738884	0.771688	0.794941	0.774107
Sr/Sr*(Prim)a)	0.214421	0.164107	0.204652	0.179919	0.167324	0.178633	0.231967	0.203015	0.271364	0.293393	0.277627	0.317443	0.302478	0.29149	0.482525	0.639658	0.289971	0.305425	0.287443	0.347809	0.236134	0.292891	0.109745	0.124609	0.146703	0.0363062	0.0437231	0.0521956	0.0704136	0.046831		0.0409457	0.131716	0.107722	0.117508	0.125697	0.134691	0.460584	0.123767	0.156735	0.178854	0.0397441	0.12397	0.337608	0.314037	0.310955	0.30682	0.355561	0.304651
Depths of source rocks (km)	26-50	26-50	26-50	26-50	26-50	26-50	26-50	26-50	26-50	26-50	26-50	26-50	26-50	26-50	40-50	40-50	26-50	26-50	26-50	26-50	26-50	26-50	16-40	16-40	16-40	16-40	16-40	16-40	16-40	16-40		16-40	16-40	16-40	16-40	16-40	16-40	16-40	16-40	16-40	16-40	16-40	16-40	26-50	26-50	26-50	26-50	26-50	26-50
Sr-Nd isotopes
Sm (ppm)	13.33		14.39	15.47	14.76	15.19			14.66	13.79		13.17		14.43		5.306	14.16			14.51	14.2	13.74	6.32181	7.086	2.08297	1.6642	2.007	4.64827	5.099	11.6059
Nd (ppm)	98.41		109.5	117.1	111.4	117			102.3	94.07		89.09		99.02		38.04	95.1			94.62	88.46	87.04	38.3267	43.31	9.87444	8.31927	10.05	25.4468	28.89	71.2148
147Sm/144Nd	0.0823964		0.07994	0.080362	0.0805969	0.0789749			0.0871717	0.0891724		0.0899237		0.0886463		0.0848485	0.0901			0.0928	0.0971	0.0955	0.100336	0.0995246	0.128318	0.121685	0.121478	0.111116	0.107363	0.0991351
143Nd/144Nd	0.51227		0.512297	0.512245	0.512271	0.512276			0.512259	0.512276		0.512276		0.51226		0.512284	0.512286			0.512313	0.512336	0.512367	0.512279	0.51229	0.51233	0.512256	0.512199	0.512329	0.51232	0.512338
2sigma SE	6e-06		9e-06	8e-06	7e-06	9e-06			6e-06	6e-06		6e-06		7e-06		1.2e-05	1.2e-05			1e-05	9e-06	1.1e-05	7e-06	8e-06	5e-06	5e-06	8e-06	7e-06	8e-06	1.1e-05
εNd(0)c)	-7.18778		-6.65036	-7.66475	-7.15756	-7.06002			-7.39313	-7.06151		-7.06151		-7.37362		-6.90546	-6.86644			-6.33976	-5.8911	-5.28638	-6.99515	-6.78842	-6.01148	-7.44407	-8.56355	-6.0315	-6.20321	-5.84874
Rb (ppm)	225.7		242.4	274.7	240	251.7			171.9	169.8		173.3		173.9		179.2	219.2			208.2	257.8	249.5	424.707	417.7	453.784	923.316	810.1	585.954	544.5	475.841		458	448	479	468	510	838	555	453	463	370
Sr (ppm)	497.5		528.2	506.4	445.1	494.8			639	632.5		648.4		658		586.1	675.8			581.7	485.8	488.2	90.9351	113	30.7847	6.75285	9.294	28.6637	42.68	71.5312		53.5	54.7	51	56.5	54.1	56.8	64.3	49.4	55.3	54
87Rb/86Sr	1.31287		1.32805	1.56982	1.56042	1.47211			0.778493	0.776887		0.773455		0.76481		0.884817	0.936			1.032	1.53	1.473	13.5229		42.6696	396.001		59.1847	36.9324	19.2572		24.8	23.7	27.2	24.1		42.8	24.5	26.6	24.3
87Sr/86Sr	0.709645		0.709552	0.709694	0.709711	0.709712			0.709534	0.709559		0.709533		0.709543		0.709718	0.70945			0.70937	0.70976	0.70943	0.714969		0.712485	0.717849		0.714225	0.71317	0.713011		0.71689	0.71652	0.71733	0.71637	0.71684	0.71752	0.71555	0.71728	0.7167
2SE	1.3e-05		1.7e-05	1e-05	1.4e-05	1.6e-05			6.19807e-06	6.99295e-06		7.51543e-06		6.31016e-06		1.2e-05	7e-05			3e-05	2e-05	1e-05	1.7e-05		1.5e-05	1.5e-05		2e-05	1.6e-05	1.2e-05
References	This study	This study	This study	This study	This study	This study	This study	This study	This study	This study	This study	This study	This study	This study	1-2	1-2	3	3	3	3	3	3	4	4	4	4	4	4	4	4	5	6-7	6-7	6-7	6-7	6-7	6-7	6-7	6-7	6-7	6-7	8-9	8-9	8-10	8-10	8-10	8-10	8-10	8-10
a) Parameters: Mg# = Mg2+×100/, (Mg2+ + Fe2+); ACNK = Al2O3/(CaO+Na2O+K2O)molar; Eu/Eu* = EuN/(SmN×GdN)^(1/2),EuN, SmN and GdN,chondrite (Sun and McDonough13) normalized values; Sr/Sr* = SrN/(CeN×NdN)^(1/2), SrN, CeN and NdN, primitive mantle (Sun and McDonough13) normalized values.
b) Depths of source rocks: Estimated according to characteristics of trace elements and corresponding source residual minerals of felsic lavas.
c) εNd(0) = [(143Nd/144Nd)sample/0.512638−1]×104.
[truncated: 3 more columns]
